# Supplementary material for: Characterization of the Impact of Density Gradient Centrifugation on the Profile of the Pig Sperm Transcriptome by RNA-Seq
Source: Front Vet Sci. 2021 Jul 19;8:668158. doi: 10.3389/fvets.2021.668158 (PMC8326511; doi:10.3389/fvets.2021.668158)
Supplement: Supplementary Table 5 — Major gene contributors to principal component 1 of the Principal Component Analysis. [file Table_5.xlsx]

## Sheet: Sheet1
Ensembl identifier	Gene name	Contribution to principal component 1
ENSSSCG00000000003	TTC38	30.88 (%)
ENSSSCG00000000006	PPRA	13.92 (%)
ENSSSCG00000000007	TRMU	4.36 (%)
ENSSSCG00000000014	FAM118A	4.07 (%)
ENSSSCG00000000018	KIAA0930	2.76 (%)
ENSSSCG00000000019	NUP50	2.75 (%)
ENSSSCG00000000020	PHF21B	2.23 (%)
ENSSSCG00000000024	PARVB	1.61 (%)
ENSSSCG00000000028	-	1.59 (%)
ENSSSCG00000000031	MCAT	1.59 (%)
