# Supplementary material for: Characterization of the Impact of Density Gradient Centrifugation on the Profile of the Pig Sperm Transcriptome by RNA-Seq
Source: Front Vet Sci. 2021 Jul 19;8:668158. doi: 10.3389/fvets.2021.668158 (PMC8326511; doi:10.3389/fvets.2021.668158)
Supplement: Supplementary Table 6 — Transcript Integrity Number values across the eight samples. P_B1, Purified sample of B1; NP_B1, Non-purified sample of B1; P_B2, Purified sample of B2; NP_B2, Non-purified sample of B2; P_B3, Purified sample of B3; NP_B3, Non-purified sample of B3; P_B4, Purified sample of B4; NP_B4, Non-purified sample of B4. [file Table_6.xlsx]

## Sheet: Sheet1
TIN (mean)	NP_B1	P_B1	NP_B2	P_B2	NP_B3	P_B3	NP_B4	P_B4	Average in NP	Average in P	Total average
Average	23.4	18.04	21.98	23.88	24.54	24.42	23.67	21.24	19.44	17.89	17.53
Median	19.91	13.46	18.19	20.19	20.94	20.81	20.1	17.31	15.72	14.05	13.79
Standard deviation	16.36	15.63	16.13	16.61	16.61	16.78	16.25	15.86	16.04	15.45	15.48
